# Supplementary material for: Presbyopia developed earlier during the COVID-19 pandemic
Source: PLoS One. 2021 Nov 11;16(11):e0259142. doi: 10.1371/journal.pone.0259142 (PMC8584719; doi:10.1371/journal.pone.0259142)
Supplement: S1 Table — (XLSX) [file pone.0259142.s001.xlsx]

## Sheet: 2017-2021
	year	age	male1:female0	dryness	fatigue	photphobia	pain	irritation	blurr					BUT	corneal stain			add power					Astigma					SphEqui
	2017	40	0	0	1	0	0	0	1					2	0			0.75				-100	25	160	25	50	180	-112.5
	2017	40	1	0	0	0	0	0	0					6	0			0.25				-225	0		-200	0		-225
	2017	40	0	1				1							0			0.25				-250	25	150	-200	0		-262.5
	2017	41	0	0											0			0.5				-50	125	170	-50	125	10	-112.5
	2017	41	0	0											0			0.5				-550	0		-400	25	150	-550
	2017	41	0	0	0	0	0	0	0					6	0			0.25				-525	50	175	-500	100	180	-550
	2017	41	0	0											0			0.25				-500	50	70	-475	0		-525
	2017	42	0	0	0	0	0	0	0					1	0			0.5				-525	75	20	-500	100	170	-562.5
	2017	42	0	1	1	1	0	0	0					1	1			0.5				100	50	95	100	50	70	75
	2017	42	1	0											0			0.5				-350	50	30	-300	50	160	-375
	2017	43	0	0														1.25				-700	100	10	-725	50	170	-750
	2017	43	0	0											0			1				25	125	85	25	125	85	-37.5
	2017	43	0	1	0	0	1	1	0					1	1			0.75				-175	250	160	-325	75	15	-300
	2017	43	0	0	0	0	0	0	0					6	0			0.75				-700	0		-725	0		-700
	2017	43	0	0	0	0	0	0	0									0.75				-675	0		-625	0		-675
	2017	43	0												1			0.75				-700	50	30	-750	0		-725
	2017	43	0	0	1	0	0	0	1						0			0.5				-525	25	90	-600	50	70	-537.5
	2017	43	1	0														0.5				0	125	70	25	100	95	-62.5
	2017	43	1	0											0			0.5				-625	0		-675	0		-625
	2017	43	1	0											0			0.5
	2017	43	1	0											0			0.25				-200	50	70	-225	50	100	-225
	2017	44	0	1	1	0	0	1	0					1	1			2				-475	150	180	-625	75	10	-550
	2017	44	0	0														1.25				-50	0		-75	0		-50
	2017	44	0	0											0			1.25				-400	50	20	-450	25	165	-425
	2017	44	1	0	0	0	0	0	1					6	0			1.25				-475	75	15	-325	150	5	-512.5
	2017	44	0	0														1				-575	100	70	-600	50	95	-625
	2017	44	0	0	1	0	0	0	1					1	0			1				-75	75	90	-25	50	80	-112.5
	2017	44	0	0	0	0	0	0	0					1	1			0.75				-700	0		-650	0		-700
	2017	44	0	0	0	0	0	0	0						0			0.75				-425	0		-275	25	170	-425
	2017	44	0	0	0	0	0	1	0					6	0			0.75				-600	0		-600	0		-600
	2017	44	0	0	1	0	0	0	1					3	1			0.75				-700	100	90	-500	150	80	-750
	2017	44	0	0	0	0	0	1	0					6	1			0.5				-425	100	160	-350	125	10	-475
	2017	44	0	0					1									0.5				-250	25	165	0	50	10	-262.5
	2017	44	0	0											0			0.5				-200	0		-150	0		-200
	2017	44	0	1	0	0	1	0	0					6	0			0.5				-525	25	20	-475	25	145	-537.5
	2017	44	0	1	1	0	0	0	1					2	0			0.5				-450	50	180	-425	75	170	-475
	2017	45	0	0											1			1.5				-1400	150	20	-1450	100	180	-1475
	2017	45	0	0	0	1	0	0	0					1	0			1.25				-125	75	65	-75	25	95	-162.5
	2017	45	0	1	0	0	0	0	0					6	0			1.25				-100	50	75	-125	50	80	-125
	2017	45	0	0	0	0	0	0	1						0			1				-175	0		-150	75	95	-175
	2017	45	0	1	1	0	0	1	1						0			1				-225	150	180	-200	100	180	-300
	2017	45	1	0	1	0	0	0	1					6	0			0.75				0	50	180	0	50	165	-25
	2017	45	0	0	0	0	0	1	0					1	0			0.75				-100	25	170	-100	25	180	-112.5
	2017	45	1	0											0			0.75				-275	0		0	50	25	-275
	2017	45	0	1	0	0	0	1	1					1	0			0.5				-275	50	10	-250	100	80	-300
	2017	45	0	0	1	0	0	0	1					1	1			0.5				-200	0		-300	50	10	-200
	2017	45	0	0	1	0	0	0	0					2	0			0.5				-450	250	180	-475	175	180	-575
	2017	46	0	0	1	0	0	0	1					3	0			2				-550	250	170	-450	50	180	-675
	2017	46	0	0											0			2				-400	50	10	-275	50	10	-425
	2017	46	0	1	0	0	0	0	0					1	0			2				-50	0		0	25	60	-50
	2017	46	1	0		1									0			2				25	50	80	25	25	70	0
	2017	46	0	0	0	0	1	0	0					2	0			1.5				0	0		0	0		0
	2017	46	0	1	1	1	0	0	0					2	0			1.5				-800	25	180	-775	25	175	-812.5
	2017	46	0	0	1	1	0	0	1					1	0			1.25				-550	25	160	-550	75	180	-562.5
	2017	46	0	0											0			1.25				25	25	80	50	25	135	12.5
	2017	46	0	0											0			1.25				-700	300	180	-700	300	180	-850
	2017	46	0	1	0	0	0	1	0					2	0			1				-350	50	150	-225	50	25	-375
	2017	46	0	0											0			1				0	0		-25	0		0
	2017	46	1	0											0			1				-350	50	90	-550	0		-375
	2017	46	0	1	0	0	0	0	0					6	0			0.75				-50	0		-50	0		-50
	2017	46	0	1	0	0	0	0	0						1			0.75				-300	75	180	-225	75	180	-337.5
	2017	46	0	0											0			0.5				-400	75	180	-100	100	10	-437.5
	2017	46	0	1	0	0	0	0	1					2	1			0.5				-125	0		-100	0		-125
	2017	47	0	0	0	0	0	0	0					2	1			2.25				-650	175	10	-900	125	150	-737.5
	2017	47	1	0	0	0	0	0	0					6	0			2				-450	50	180	-375	100	180	-475
	2017	47	0	0	0	0	0	0	0					2	0			2				-575	0		-675	75	150	-575
	2017	47	0	0	1	0	0	0	0						0			1.75				-1150	100	165	-1250	275	180	-1200
	2017	47	0	1	0	1	0	1	0						0			1.75				-650	75	90	-550	75	80	-687.5
	2017	47	0	1	0	1	0	0	0						0			1.75				-550	75	180	-525	25	45	-587.5
	2017	47	0	0	0	1	0	0	0					1	0			1.75				-300	75	85	-300	100	85	-337.5
	2017	47	0	0	1	0	0	0	1					3	1			1.5				-200	0		-175	25	160	-200
	2017	47	0	0											0			1.5				-225	50	30	-200	50	140	-250
	2017	47	0	0											0			1.5				25	25	40	50	25	110	12.5
	2017	47	0	0											0			1.25				-350	0		-150	75	180	-350
	2017	47	1	0											0			1.25				-125	50	80	-100	75	85	-150
	2017	47	0	1	0	0	0	0	0					2	1			1				-975	275	10	-925	225	180	-1112.5
	2017	47	0	1	0	0	0	0	0					2	1			1				-300	0		-275	0		-300
	2017	47	0	0											0			1				-350	50	140	-350	50	60	-375
	2017	47	0	1					1						1			1				-650	50	180	-575	50	10	-675
	2017	47	0	0	0	0	0	0	0						0			0.75				-225	25	110	-300	0		-237.5
	2017	48	1	0	0	1	0	0	0					6	0			2				-950	75	60	-1025	25	120	-987.5
	2017	48	0	0	0	1	0	0	0					6	0			1.75				-875	125	180	-800	150	5	-937.5
	2017	48	0	0											0			1.75				-75	200	80	-75	150	80	-175
	2017	48	0	0														1.5				0	50	90	25	25	65	-25
	2017	48	1	1											0			1.5				-75	0		-75	0		-75
	2017	48	0	0											0			1.5				-150	0		-700	0		-150
	2017	48	0	0	0	0	0	0	0					6	0			0.75				125	75	80	200	150	90	87.5
	2017	49	0	0	1				1						0			2.5				-575	50	15	-650	50	160	-600
	2017	49	0	0														2.25				-100	200	180	-100	175	180	-200
	2017	49	0	1	0	0	0	0	0					1	1			2				-175	50	40	-175	0		-200
	2017	49	0	1	0	0	0	0	1					0	0			2				0	150	80	-25	125	90	-75
	2017	49	1	0					1						0			2				25	50	180	0	0		0
	2017	49	0	0											1			2				-1300	100	70	-1200	100	80	-1350
	2017	49	0	0											0			2				-1200	75	25	-1000	50	15	-1237.5
	2017	49	1	0	0	0	0	0	0						0			1.75				-725	0		-650	50	90	-725
	2017	49	0	1	0	0	0	0	1						0			1.75				-625	50	15	-650	25	175	-650
	2017	49	0	0	1	0	0	0	0					3	1			1.75				-325	250	180	-450	0		-450
	2017	49	0	0														1.75				-550	50	20	-550	50	155	-575
	2017	49	1	0											0			1.75				-750	0		-700	25	70	-750
	2017	49	0	0											0			1.75				-525	75	10	-450	100	10	-562.5
	2017	49	0	0	0	0	0	0	1									1.5				-150	50	80	-175	0		-175
	2017	49	1	0											0			1.5				50	0		50	0		50
	2017	49	0	0											1			1.25				-500	50	40	-400	0		-525
	2017	49	1	0	1										0			1.25				-650	75	20	-550	50	150	-687.5
	2017	49	0	0											1			1.25				-50	75	80	-100	50	80	-87.5
	2017	49	0	0	0													1				-600	75	80	-525	75	80	-637.5
	2017	49	0	0											0			1				-400	150	85	-500	50	115	-475
	2017	49	0	0											0			1				-425	0		-425	25	20	-425
	2017	49	0	0	1	0	0	0	1						1			1				-75	300	85	-125	225	90	-225
	2017	50	1	0	1	0	0	0	1					2	1			2.5				-525	200	170	-600	325	180	-625
	2017	50	0	0											1			2.5				-675	0		-700	0		-675
	2017	50	1	0	1	0	0	0	0					6	0			2				-500	175	180	-650	450	5	-587.5
	2017	50	0	0											0			2				-100	0		-100	0		-100
	2017	50	1	0											0			2				-500	0		-500	0		-500
	2017	50	1	0											0			2				-200	0		-175	0		-200
	2017	50	0	0											0			2				-175	0		-225	25	105	-175
	2017	50	0	0											0			2				-350	75	5	-400	50	175	-387.5
	2017	50	0	0					1					3	0			1.75				-650	75	15	-525	75	20	-687.5
	2017	50	1	0											0			1.75				-25	75	180	-75	75	180	-62.5
	2017	50	0	0											0			1.75				50	75	105	25	100	55	12.5
	2017	50	0	0	1	0	0	0	1					3	1			1				-50	0		-50	0		-50
	2017	51	0	0											0			2.5				200	75	100	225	75	85	162.5
	2017	51	0	0	1	0	0	0	1					0	0			2.25				-75	75	165	-225	50	30	-112.5
	2017	51	1	0											0			2.25				-125	75	85	-125	25	100	-162.5
	2017	51	0	0														2				-375	0		-325	25	90	-375
	2017	51	1	0											0			2				-600	75	180	-600	75	180	-637.5
	2017	51	0	0	0	0	0	0	0					6	0			1.75				-325	75	45	-325	50	120	-362.5
	2017	51	1	0											0			1.75				-550	150	180	-425	300	180	-625
	2017	51	0	1	1	0	0	0	1					2	0			1.25				-425	100	60	-425	0		-475
	2017	52	1	0	0	0	0	0	0						0			2.75				-800	200	10	-700	300	170	-900
	2017	52	1	0											0			2.5				25	300	85	-275	450	85	-125
	2017	52	0	0	0	0	0	0	0					2	0			2				-275	50	155	-325	50	30	-300
	2017	52	0	1	1	0	0	0	1						0			2				-250	25	80	-300	0		-262.5
	2017	52	0	1	1	0	0	0	1					1	0			2				-475	0		-400	50	10	-475
	2017	52	1	0	1	0	0	0	1					6	1			2				-375	50	90	-425	0		-400
	2017	52	0	0	0	0	0	0	0					1	1			2				-150	125	160	-250	25	150	-212.5
	2017	52	0	0											0			1.75				-675	75	70	-500	125	90	-712.5
	2017	52	0	0											0			1.75				50	125	70	75	100	110	-12.5
	2017	52	1	1	0	0	0	0	0					6	0			1.5				-350	50	160	-300	50	30	-375
	2017	53	0	0														2.75				-325	100	180	-325	100	175	-375
	2017	53	0	1											1			2.75				-700	50	180	-650	25	180	-725
	2017	53	1	0											0			2.5				-700	0		-700	0		-700
	2017	53	0	0											1			2.5				-175	250	85	-225	200	80	-300
	2017	53	0	0											0			2.25				-450	125	70	-425	75	100	-512.5
	2017	53	0	0					1						0			2.25				-900	50	20	-950	75	175	-925
	2017	53	1	1	1	0	0	0	1						1			2.25				-700	100	40	-950	225	15	-750
	2017	53	0	0	1	0	0	0	1					2	0			2				-200	75	80	-200	0		-237.5
	2017	53	0	0	0	0	0	0	0					2	1			2				-200	75	120	-225	0		-237.5
	2017	53	1	0	1	0	0	0	1					6	0			2				75	75	100	75	75	80	37.5
	2017	53	1	0	0	0	0	0	0						0			2				-825	100	15	-775	50	180	-875
	2017	53	0	0	0	0	0	0	0					6	0			1.75				-425	0		-425	50	85	-425
	2017	53	1	0											0			1.75				-400	0		-400	0		-400
	2017	53	0	0														1.5				-425	0		-425	0		-425
	2017	54	0	1	1	1	0	0	1						0			2.5				-1100	25	30	-1200	0		-1112.5
	2017	54	0	0	0	1	0	0	1					3	1			2.5				-225	75	160	-225	25	125	-262.5
	2017	54	0	0											0			2.5				-725	50	10	-700	0		-750
	2017	54	1	0											0			2.5				-175	200	180	-225	50	180	-275
	2017	54	0	0														2.5				-625	25	50	-600	50	65	-637.5
	2017	54	1	1	0	0	1	0	0					5	0			2.5				-150	100	85	-50	50	60	-200
	2017	54	0	0	0	0	0	0	0					6	0			2.25				-400	125	10	-425	125	180	-462.5
	2017	54	0	1	0	1	0	1	0						1			2.25				325	50	80	400	125	105	300
	2017	54	1	0	1	0	0	0	1					1	1			2.25				-1075	225	170	-1075	175	180	-1187.5
	2017	54	0	1											1			2.25				-200	150	60	-150	75	130	-275
	2017	54	0	1	1	0	0	1	1					1	0			2				-25	0		0	0		-25
	2017	54	0	1	1	0	0	0	1					1	1			2				-575	0		-600	0		-575
	2017	54	1	0											0			2				-725	0		-650	100	10	-725
	2017	54	0	1	0	0	1	1	0					1	1			2				-150	25	90	-125	0		-162.5
	2017	54	0	0											0			2				-575	75	15	-650	0		-612.5
	2017	54	1	0	1	0	0	0	0					2	1			2				-175	100	80	-150	100	90	-225
	2017	54	0	0	0	0	0	1	0					2	1			2				-200	75	85	-175	25	80	-237.5
	2017	54	0	0											0			1.5				50	0		0	25	90	50
	2017	55	0	0	1	0	0	0	0					1	0			2.75				-150	100	65	-100	150	70	-200
	2017	55	0	0											0			2.75				-525	50	90	-400	150	80	-550
	2017	55	0	0	0	0	0	0	0					3	0			2.5				-425	50	15	-425	50	15	-450
	2017	55	0	0	1	0	1	0	0						0			2.5				-475	25	90	-450	50	70	-487.5
	2017	55	1	0	0	0	0	0	0					3	0			2.5				50	100	170	-700	100	180	0
	2017	55	0	0	0	0	0	0	0					3	0			2.5				-650	100	20	-650	200	5	-700
	2017	55	0	0											0			2.5				-575	175	10	-425	175	170	-662.5
	2017	55	1	0	1	0	0	0	1					6	0			2				-400	50	90	-425	50	80	-425
	2017	55	1	0	0	1	0	0	0					6	1			2				-100	125	95	-75	100	80	-162.5
	2017	55	0	0											0			2				325	50	100	500	75	80	300
	2017	55	1	0											0			2				-400	0		-400	75	140	-400
	2017	55	0	0											0			1.5				-50	0		-75	0		-50
	2019	40	1	0	1	1	1	0	1					1	0			0.5				0	25	90	50	25	90	-12.5
	2019	42	0	0	1	0	1	0	0					1	0			0.75				-800	0		-750	0		-800
	2019	43	0	1	1	0	0	1	0					6	0			1.5				-100	50	150	-100	0		-125
	2019	43	1	0	1	0	0	0	1					3	0			1				0	0		50	50	80	0
	2019	43	0	0	1	1	0	0	1					2	0			0.75				-550	50	75	-625	0		-575
	2019	43	1	1	1	1	0	1	1					6	0			0.75				-50	0		-50	0		-50
	2019	44	0	0	1	0	0	0	0					1	0			1.25				-100	0		-100	0		-100
	2019	44	1	0	1	0	0	0	0					3	0			1				50	0		25	0		50
	2019	48	0	1	1	0	0	1	0					1	1			2				-50	0		0	100	150	-50
	2019	48	0	0	1	0	0	0	1					2	0			1.5				-75	50	90	-100	0		-100
	2019	48	1	0	1	0	0	0	0					6	0			1.25				-550	0		-525	0		-550
	2019	49	1	0	1	0	1	0	0					6	0			1.75				-800	0		-600	150	180	-800
	2019	49	1	0	0	0	0	0	1					2	0			1.5				-150	175	5	-250	250	10	-237.5
	2019	49	0	0	0	0	0	0	1					1	0			0.5				-50	50	70	0	100	105	-75
	2019	50	0	0	0	0	0	0	0					2	0			2				-550	0		-500	100	160	-550
	2019	52	1	0	0	0	0	0	0					2	0			2.25				0	0		0	0		0
	2019	52	0	1	1	1	1	1	1					6	0			1.5				-400	125	170	-400	175	180	-462.5
	2019	53	0	0	0	0	0	0	0					1	1			2.25				-225	50	80	-225	50	90	-250
	2019	53	0	1	1	0	0	0	0					1	0			2				0	0		0	0		0
	2019	53	1	0	1	0	0	0	1					3	0			1.25				-50	50	90	-50	50	80	-75
	2019	53	0	0	0	0	0	1	0					2	1			0.5				75	50	50	75	50	90	-950
	2019	54	0	1	0	1	0	0	0					2	1			2.5				-950	0		-850	0		-950
	2019	54	0	0	0	1	0	0	1					1	0			2.5				0	0		0	0		0
	2019	54	0	1	1	0	0	1	1					2	0			1.5				0	50	75	0	50	105	-25
	2019	55	1	1	0	0	0	0	1					2	0			2.5				-675	75	105	-675	50	80	-712.5
	2019	55	0	1	1	1	0	1	1					3	1			2.5				-500	75	110	-650	50	5	-537.5
	2019	55	1	0	0	0	0	0	0					6	0			2.25				-850	0		-900	0		-850
	2019	48	0	0	0	0	0	0	1					1	1			1.25				150	100	90	150	50	90	100
	2019	48	0	1	1	1	0	0	0					3	0			2.5				0	50	85	0	50	100	-25
	2019	49	0	1	0	0	0	1	0					1	1			2				25	75	10	-50	50	85	-12.5
	2019	49	0	1	1	1	0	1	1					1	0			3				200	75	100	150	50	90	162.5
	2019	49	0	0	0	0	0	0	0					3	0			2.5				150	75	110	125	50	80	112.5
	2019	50	0	0	0	0	1	0	0					6	0			2.75				75	0		125	50	145	75
	2019	52	1	0	1	1	0	0	0					6	0			3				0	150	180	25	0		-75
	2019	52	1	1	0	0	0	0	1					1	0			3				-300	75	70	-175	100	120	-337.5
	2019	53	1	0	0	0	1	0	0					6	0			2.5				25	0		25	0		25
	2019	53	0	0	0	0	0	0	1					3	0			2.5				-250	100	90	-325	150	90	-300
	2019	53	1	0	1	0	0	0	0					6	0			2				0	0		0	0		0
	2019	53	0	0	0	0	0	1	1					1	1			3				-450	125	85	-350	125	95	-512.5
	2019	54	0	1	1	1	0	0	1					2	0			3				-450	50	20	-450	50	135	-475
	2019	54	1	1	1	1	0	1	1					1	0			3				-50	0		-25	0		-50
	2019	54	1	0	1	0	0	0	0					4	0			1.75				-300	75	85	-100	125	100	-337.5
	2019	55	0	1	0	1	0	0	1					1	0			3				-200	150	90	-175	175	100	-275
	2019	55	0	1	1	1	0	0	1					6	0			2.5				150	50	90	150	75	60	125
	2019	55	0	0	0	0	0	1	0					6	0			2.5				-25	0		0	25	70	-25
	2020	53	0	0	0	0	1	0	0					6	0			2				-50	100	90	0	125	90	-100
	2020	47	0	1	1	0	0	0	1					1	0			1				-550	50	180	-450	50	170	-575
	2020	48	1	0	0	0	0	0	0					1	0			2				-400	50	90	-400	50	90	-425
	2020	54	0	0	0	0	0	0	1					1	0			2.5				0	0		25	50	90	0
	2020	52	0	0	1	0	0	0	0					1	0			1.75				-175	50	60	-175	0		-200
	2020	53	0	0	0	0	1	0	0					6	0			1.25				-25	0		0	50	90	-25
	2020	51	0	0	0	0	0	0	0					0	0			1.5
	2020	51	0	1	0	0	0	0	0					1	0			2				-125	100	90	-125	75	100	-175
	2020	45	0	0	0	0	0	0	1					1	1			2				-525	175	170	-750	250	180	-612.5
	2020	55	0	1	1	0	0	1	0					1	0			2				-550	25	20	-550	0		-562.5
	2020	47	1	0	1	1	0	0	0					1	0			1.5				-300	25	100	-400	0		-312.5
	2020	54	0	1	0	0	0	0	0					2	0			2				-50	75	100	-25	50	80	-87.5
	2020	46	0	0	0	0	0	1	1					6	0			2				-250	150	90	-325	100	90	-325
	2020	50	0															1.75				0	100	90	0	150	90	-50
	2020	47	0	0	0	0	0	0	1					6	0			0.5				75	0		75	0		75
	2020	49	1	0	0	0	0	0	1					5	0			1.5				175	50	20	175	75	140	150
	2020	46	0	1	0	1	0	1	0					2	0			1.75				-225	150	105	-450	100	90	-300
	2020	51	0	0	0	1	0	0	1					6	0			2				-25	0		0	50	165	-25
	2020	44	1	0	0	1	1	0	1					0	1			1.5				-950	150	100	-600	0		-1025
	2020	50	1	0	0	1	0	0	0					1	0			3				0	100	120	0	50	140	-50
	2020	55	0	1	0	0	0	0	0					1	0			2.5				0	100	90	25	100	85	-50
	2020	52	0	0	1	0	0	0	1					3	0			2.5				-325	100	80	-650	0		-375
	2020	46	1	1	0	0	0	1	0					3	0			0.5				50	50	100	75	50	70	25
	2020	47	0	0	0	0	0	1	0					4	1			1.25				-250	50	75	-225	50	90	-275
	2020	45	1	1	1	0	0	0	0					6	1			1.5				-575	100	160	-300	175	180	-625
	2020	53	0	0	1	0	0	1	0					2	0			2				-675	100	70	-550	50	120	-725
	2020	54	0	1	1	1	1	1	0					2	0			1.5				-950	150	20	-675	75	110	-1025
	2020	51	1	0	1	0	0	0	1					0	0			1.5				-525	25	70	-500	50	110	-537.5
	2020	49	1	1	1	0	0	0	1					2	0			2				-100	75	90	-100	75	70	-137.5
	2020	50	0	1	1	0	1	1	1					1	0			2				-75	50	110	-25	100	80	-100
	2020	47	0	0	0	0	1	0	0					0	0			1.5				0	75	55	-25	25	120	-37.5
	2020	48	1	1	1	0	1	1	0					0	0			2				-475	0		-425	0		-475
	2020	49	0	0	1	0	0	0	1					0	0			2.25				0	0		0	0		0
	2020	52	1	1	1	0	0	0	0					6	1			1.5				-175	75	90	-150	125	90	-212.5
	2020	51	1	0	1	0	0	0	1					6	0			2.75				-500	100	120	-500	100	90	-550
	2020	43	1	0	1	0	1	0	0					6	0			0.75				-775	100	30	-650	0		-825
	2020	52	0	1	1	1	0	0	1					1	0			2				125	50		75	0		100
	2020	49	0	1	1	1	1	0	0					6	0			1.5				-100	0		-25	50	10	-100
	2020	48	1	0	1	0	0	0	1					0	0			1.5				0	125	170	0	0		-62.5
	2020	43	1	0	0	0	1	0	0					6	0			1				-700	75	180	-700	75	150	-737.5
	2020	44	0	0	0	0	0	0	0					2	0			1.5				-125	75	100	-50	0		-162.5
	2020	54	1	1	0	0	1	1	0					3	1			1.5				75	175	80	25	250	90	-12.5
	2020	48	1	0	0	0	0	0	0					4	0			1.5				-775	100	10	-775	100	5	-825
	2020	50	1	0	0	0	0	0	0					1	0			2				-900	0		-900	0		-900
	2020	55	0	0	1	1	1	0	1					0	0			2.5				100	175	90	100	175	100	12.5
	2020	53	1	0	0	0	0	0	0					1	0			2.25				0	100	90	-25	0		-50
	2020	43	0	0	0	0	0	0	0					1	0			1				0	125	90	0	50	90	-62.5
	2020	48	0	0	1	0	0	0	1					6	0			0.5				-300	0		-375	0		-300
	2020	50	0	0	0	0	1	0	1					4	0			2.25				-150	50	25	-225	150	10	-175
	2020	55	0	0	0	0	0	0	0					6	1			2				-450	0		-450	75	160	-450
	2020	51	0	0	1	0	0	0	1					6	0			3				-325	0		-275	100	30	-325
	2020	49	1	0	0	0	0	0	0					6	0			1.5				-150	50	180	-175	50	180	-175
	2020	47	1	1	1	0	0	1	1					4	0			1.5				-50	100	85	-50	25	100	-100
	2020	47	0	0	1	0	0	0	1					1	0			2.25				-25	0		75	125	90	-25
	2020	54	0	0	1	1	0	0	0					3	0			1.5				-25	175	80	-50	150	80	-112.5
	2020	55	0	0	1	1	0	0	1					2	0			2.5				25	50	80	0	50	90	0
	2020	50	0	1	1	0	1	0	1					6	0			1.5				-125	25	70	-150	0		-137.5
	2020	54	0	0	0	1	0	0	0					2	0			2				-75	50	35	-100	75	170	-100
	2020	50	0	1	1	1	1	1	1					0	1			2				200	50	180	75	0		175
	2020	54	0	0	1	0	0	0	1					2	0			2.5				-100						-100
	2020	50	0	1	1	1	0	1	0					2	0			2				-450	0		-450	0		-450
	2020	45	1	0	0	1	0	0	0					3	0			1				-825	50	100	-550	125	20	-850
	2020	42	1	1	0	0	0	0	0					2	0			2				-175	75	85	-175	50	110	-212.5
	2020	45	0	0	0	0	0	0	0					3	1			2				-200	0		-200	0		-200
	2020	52	1	0	1	0	0	0	1					6	0			2				-375	25	25	-375	75	165	-387.5
	2020	41	0	1	0	0	0	1	1					1	0			1.5				-650	100	5	-800	100	160	-700
	2021	40	0	1	1	0	0	0	0					0	0			0.5				0	75	85	50	50	75	-37.5
	2021	44	0	1	1	0	1	1	1					0	1			0.5				-125	150	10	-100	100	155	-200
	2021	46	1	0	0	0	0	0	0					0	1			0.5				-450	100	175	-750	150	180	-500
	2021	48	0	0	1	0	0	0	0					6	0			0.75				0	50	180	0	0		-25
	2021	41	1	0	0	1	0	0	1					6	0			1				25	0		75	75	105	25
	2021	41	0	0	0	0	0	0	1					1	0			1				-150	0		-150	0		-150
	2021	43	0	0	1	1	1	1	1					1	1			1				-550	200	25	-650	650	160	-650
	2021	46	1	0	0	0	0	0	0					6	0			1				-325	25	80	-300	100	75	-337.5
	2021	46	1	0	0	0	0	0	1					4	0			1				-350	75	80	-375	50	80	-387.5
	2021	47	0	1	1	0	0	1	1					6	0			1.25				0	75	120	0	50	70	-37.5
	2021	55	0	0	1	0	0	0	1					2	0			1.25				-50	75	90	-75	75	95	-87.5
	2021	45	0	1	1	0	0	1	1					4	0			1.5				-300	50	70	-375	25	70	-325
	2021	45	0	1	0	0	0	0	0					0	0			1.5				-900	0		-900	0		-900
	2021	47	0	0	0	0	0	0	0					6	0			1.5				0	25	100	0	25	180	-12.5
	2021	47	0	0	0	0	0	0	0					6	0			1.5				-400	125	170	-300	150	170	-462.5
	2021	48	0	1	0	0	1	1	1					1	0			1.5				0	0		25	0		0
	2021	50	0	1	1	0	0	0	1					6	0			1.5				-375	50	35	-450	50	150	-400
	2021	51	0	1	1	0	1	0	1					6	0			1.5				25	100	95	0	50	100	-25
	2021	46	0	0	0	0	0	1	0					1	0			2				-25	150	80	-75	75	90	-100
	2021	47	0	1	1	1	0	0	1					0	0			2				-75	0		-75	0		-75
	2021	49	0															2				275	75	75	100	50	105	237.5
	2021	50	0	1	1	0	1	0	1									2				0	75	95	75	75	100	-37.5
	2021	51	0	0	0	0	0	0	1									2				-900	100	180	-950	0		-950
	2021	51	0	0	1	0	0	0	1					2	0			2				-325	0		-300	50	165	-325
	2021	51	1	1	0	0	0	0	0					1	0			2				25	0		100	50	175	25
	2021	52	0	0	0	0	0	0	1					3	0			2				-200	50	85	-250	0		-225
	2021	54	0	1	1	0	0	1	1					1	0			2				0	100	80	0	150	90	-50
	2021	51	1	0	1	0	1	0	0					6	0			2.25				25	50	90	25	50	90	0
	2021	53	0	0	1	0	0	0	1					3	0			2.25				0	0		0	25	90	0
	2021	48	0	0	1	0	0	0	1					4	0			2.5				-250	75	130	-250	175	20	-287.5
	2021	53	0	1	1	1	0	1	1					0	0			2.5				-225	0		-150	50	160	-225
	2021	54	0	1	0	1	0	1	0					2	0			2.5				-650	150	15	-550	75	170	-725
	2021	51	0															2.75				275	75	75	100	50	105	237.5
	2021	55	0	1	0	0	0	1	0					1	1			2.75				-25	0		-25	0		-25
	2021	48	0	0	0	0	0	0	1					6	0			3				-125	25	90	-125	25	110	-137.5
